# Supplementary material for: Bendless is essential for PINK1-Park mediated Mitofusin degradation under mitochondrial stress caused by loss of LRPPRC
Source: PLoS Genet. 2023 Apr 25;19(4):e1010493. doi: 10.1371/journal.pgen.1010493 (PMC10162545; doi:10.1371/journal.pgen.1010493)
Supplement: S1 Data — (XLSX) [file pgen.1010493.s010.xlsx]

## Sheet: Fig 1
Fig 1A" -ppr[A] mutant clones Marf::HA levels
Mutant clone or GFP/RFP positive cells	Mean intensity	Intensity normalised to Average intensity of the GFP/RFP positive cells		Statistical Analysis
ppr[A] mutant clone	26.719	0.7898136242*		Unpaired t test
GFP/RFP positive cells	26.33	0.7783147844*		P value	< 0.0001
ppr[A] mutant clone	29.234	0.707348		P value summary	***
GFP/RFP positive cells	41.329	1.22169		Are means signif. different? (P < 0.05)	Yes
Average intensity value of GFP/RFP positive cells	33.8295			One- or two-tailed P value?	One-tailed
				t, df	t=7.190 df=14
ppr[A] mutant clone	39.035	0.793302
GFP/RFP positive cells	56.266	1.14348		Mean ± SEM of GFP/RFP positive cells	1.028 ± 0.03812 N=8
ppr[A] mutant clone	33.457	0.679941		Mean ± SEM of ppr[A] mutant clone	0.6528 ± 0.03558 N=8
GFP/RFP positive cells	48.61	0.987893		Difference between means	0.3749 ± 0.05215
ppr[A] mutant clone	28.515	0.579505		95% confidence interval	0.2631 to 0.4868
GFP/RFP positive cells	46.436	0.943711		R square	0.7869
ppr[A] mutant clone	22.201	0.451187
GFP/RFP positive cells	45.511	0.924912		* marked values are excluded from calculations
Average intensity value of GFP/RFP positive cells	49.2058
ppr[A] mutant clone	41.405	0.653849
GFP/RFP positive cells	59.114	0.933502
ppr[A] mutant clone	42.551	0.671946
GFP/RFP positive cells	67.536	1.0665
Average intensity value of GFP/RFP positive cells	63.325
ppr[A] mutant clone	23.721	0.685103
GFP/RFP positive cells	34.624	1
Average intensity value of GFP/RFP positive cells	34.624
Fig 1B" -ppr[A] mutant clones Tom20::mCherry levels
Mutant clone or GFP/RFP positive cells	Mean intensity	Intensity normalised to Average intensity of the GFP/RFP positive cells		Statistical Analysis
ppr[A] mutant clone	469.664	1.02685		Unpaired t test
GFP/RFP positive cells	459.86	1.00542		P value	0.1084
ppr[A] mutant clone	461.915	1.00991		P value summary	ns
GFP/RFP positive cells	445.704	0.974466		Are means signif. different? (P < 0.05)	No
ppr[A] mutant clone	489.257	1.06969		One- or two-tailed P value?	One-tailed
GFP/RFP positive cells	466.584	1.02012		t, df	t=1.293 df=14
Average intensity value of GFP/RFP positive cells	457.383
				Mean ± SEM of GFP/RFP positive cells	1.000 ± 0.01336 N=8
				Mean ± SEM of ppr[A] mutant clone	1.022 ± 0.009941 N=8
ppr[A] mutant clone	398.077	1.01588		Difference between means	-0.02153 ± 0.01665
GFP/RFP positive cells	391.853	1		95% confidence interval	-0.05724 to 0.01418
Average intensity value of GFP/RFP positive cells	391.853			R square	0.1067
ppr[A] mutant clone	460.619	0.998683
GFP/RFP positive cells	466.704	1.01188
ppr[A] mutant clone	484.384	1.05021
GFP/RFP positive cells	488.892	1.05998
ppr[A] mutant clone	470.634	1.0204
GFP/RFP positive cells	428.083	0.928141
Average intensity value of GFP/RFP positive cells	461.226
ppr[A] mutant clone	351.987	0.980621
GFP/RFP positive cells	358.943	1
Average intensity value of GFP/RFP positive cells	358.943
				Statistical Analysis
Fig 1C" -ppr[A] mutant clones Opa1::HA levels				Unpaired t test
Mutant clone or GFP/RFP positive cells	Mean intensity	Intensity normalised to Average intensity of the GFP/RFP positive cells		P value	< 0.0001
ppr[A] mutant clone	44.954	1.20265		P value summary	***
GFP/RFP positive cells	37.759	1.01017		Are means signif. different? (P < 0.05)	Yes
ppr[A] mutant clone	40.914	1.09457		One- or two-tailed P value?	One-tailed
GFP/RFP positive cells	36.444	0.974986		t, df	t=4.430 df=30
ppr[A] mutant clone	36.652	0.980551
GFP/RFP positive cells	37.674	1.00789		Mean ± SEM of GFP/RFP positive cells	1.002 ± 0.01376 N=16
ppr[A] mutant clone	40.65	1.08751		Mean ± SEM of ppr[A] mutant clone	1.115 ± 0.02135 N=16
GFP/RFP positive cells	36.722	0.982423		Difference between means	-0.1125 ± 0.02540
ppr[A] mutant clone	42.259	1.13055		95% confidence interval	-0.1644 to -0.06066
GFP/RFP positive cells	38.296	1.02453		R square	0.3955
Average intensity value of GFP/RFP positive cells	37.379
				* marked values are excluded from calculations
ppr[A] mutant clone	41.839	1.1413
GFP/RFP positive cells	36.514	0.99604
ppr[A] mutant clone	43.462	1.18557
GFP/RFP positive cells	36.654	0.999859
ppr[A] mutant clone	48.433	1.32117
GFP/RFP positive cells	40.483	1.10431
ppr[A] mutant clone	38.351	1.04615
GFP/RFP positive cells	33.279	0.907795
ppr[A] mutant clone	38.309	1.045
GFP/RFP positive cells	32.968	0.899311
ppr[A] mutant clone	44.555	1.21538
GFP/RFP positive cells	40.057	1.09269
Average intensity value of GFP/RFP positive cells	36.6592
ppr[A] mutant clone	73.901	1.0531
GFP/RFP positive cells	68.889	0.981674
ppr[A] mutant clone	73.471	1.04697
GFP/RFP positive cells	71.461	1.01833
Average intensity value of GFP/RFP positive cells	70.175
ppr[A] mutant clone	29.566	0.534896448165285*
GFP/RFP positive cells	53.514	0.968154249040014*
ppr[A] mutant clone	61.526	1.1131
GFP/RFP positive cells	53.111	0.960863
ppr[A] mutant clone	62.409	1.12908
GFP/RFP positive cells	58.453	1.05751
ppr[A] mutant clone	57.469	1.03971
GFP/RFP positive cells	56.019	1.01347
Average intensity value of GFP/RFP positive cells	55.2743
				Statistical Analysis
Fig 1D" -ppr[A] mutant clones Drp1::HA levels				Unpaired t test
Mutant clone or GFP/RFP positive cells	Mean intensity	Intensity normalised to Average intensity of the GFP/RFP positive cells		P value	0.3694
ppr[A] mutant clone	39.733	1.13879		P value summary	ns
GFP/RFP positive cells	35.553	1.01899		Are means signif. different? (P < 0.05)	No
ppr[A] mutant clone	34.857	0.999043		One- or two-tailed P value?	One-tailed
GFP/RFP positive cells	36.478	1.0455		t, df	t=0.3364 df=32
ppr[A] mutant clone	34.394	0.985773
GFP/RFP positive cells	33.144	0.949946		Mean ± SEM of GFP/RFP positive cells	1.014 ± 0.01837 N=17
ppr[A] mutant clone	33.195	0.951408		Mean ± SEM of ppr[A] mutant clone	1.025 ± 0.02622 N=17
GFP/RFP positive cells	33.054	0.947367		Difference between means	-0.01077 ± 0.03201
ppr[A] mutant clone	24.292	0.696237360420058*		95% confidence interval	-0.07600 to 0.05446
GFP/RFP positive cells	36.223	1.03819		R square	0.003523
Average intensity value of GFP/RFP positive cells	34.8904
				* marked values are excluded from calculations
ppr[A] mutant clone	86.446	1.05833
GFP/RFP positive cells	89.4	1.0945
ppr[A] mutant clone	75.883	0.929013
GFP/RFP positive cells	75.691	0.926663
ppr[A] mutant clone	87.173	1.06723
GFP/RFP positive cells	87.306	1.06886
ppr[A] mutant clone	71.996	0.881426
GFP/RFP positive cells	64.21	0.786104178435697*
ppr[A] mutant clone	85	1.04063
GFP/RFP positive cells	92.097	1.12752
ppr[A] mutant clone	82.377	1.00852
GFP/RFP positive cells	84.212	1.03098
ppr[A] mutant clone	56.742	0.69467564698331*
GFP/RFP positive cells	78.853	0.965374
Average intensity value of GFP/RFP positive cells	81.6813
ppr[A] mutant clone	75.996	0.972395
GFP/RFP positive cells	86.031	1.1008
ppr[A] mutant clone	83.525	1.06873
GFP/RFP positive cells	83.07	1.06291
ppr[A] mutant clone	73.996	0.946804
GFP/RFP positive cells	61.04	0.781027795142888*
ppr[A] mutant clone	86.803	1.11067
GFP/RFP positive cells	77.327	0.989426
ppr[A] mutant clone	71.184	0.910824
GFP/RFP positive cells	75.189	0.962069
ppr[A] mutant clone	85.282	1.09121
GFP/RFP positive cells	96.366	1.23304
ppr[A] mutant clone	85.825	1.09816
GFP/RFP positive cells	68.051	0.870736
Average intensity value of GFP/RFP positive cells	78.1534

## Sheet: Fig 2
Fig 2A" -ppr[A] mutant clones + DMSO treatment
Mutant clone or GFP/RFP positive cells	Mean intensity	Intensity normalised to Average intensity of the GFP/RFP positive cells		Statistical Analysis
				Unpaired t test
ppr[A] mutant clone	452.729	0.890769		P value	< 0.0001
GFP/RFP positive cells	509.607	1.00268		P value summary	***
ppr[A] mutant clone	417.995	0.822428		Are means signif. different? (P < 0.05)	Yes
GFP/RFP positive cells	551.27	1.08465		One- or two-tailed P value?	One-tailed
ppr[A] mutant clone	427.473	0.841076		Welch-corrected t, df	t=4.160 df=40
GFP/RFP positive cells	484.059	0.952412
ppr[A] mutant clone	484.518	0.953315		Mean ± SEM of GFP/RFP positive cells	0.9692 ± 0.02931 N=24
GFP/RFP positive cells	488.045	0.960255		Mean ± SEM of ppr[A] mutant clone	0.7499 ± 0.04380 N=24
Average intensity value of GFP/RFP positive cells	508.245			Difference between means	0.2192 ± 0.05270
				95% confidence interval	0.1127 to 0.3258
ppr[A] mutant clone	609.176	0.916643		R square	0.302
GFP/RFP positive cells	683.516	1.0285
ppr[A] mutant clone	648.07	0.975168
GFP/RFP positive cells	717.529	1.07968
Average intensity value of GFP/RFP positive cells	700.523
ppr[A] mutant clone	608.318	0.846471
GFP/RFP positive cells	742.359	1.03299
ppr[A] mutant clone	500.186	0.696006
GFP/RFP positive cells	643.306	0.895156
ppr[A] mutant clone	638.273	0.888153
GFP/RFP positive cells	733.026	1.02
ppr[A] mutant clone	599.648	0.834407
GFP/RFP positive cells	755.917	1.05185
Average intensity value of GFP/RFP positive cells	718.652
ppr[A] mutant clone	290.558	0.33056
GFP/RFP positive cells	630.63	0.71745
ppr[A] mutant clone	443.18	0.504193
GFP/RFP positive cells	786.726	0.895036
ppr[A] mutant clone	370.991	0.422066
GFP/RFP positive cells	643.552	0.732151
ppr[A] mutant clone	323.697	0.368261
GFP/RFP positive cells	893.883	1.01695
ppr[A] mutant clone	352.796	0.401366
GFP/RFP positive cells	568.358	0.646605
ppr[A] mutant clone	414.25	0.47128
GFP/RFP positive cells	1040.65	1.18392
Average intensity value of GFP/RFP positive cells	760.634
ppr[A] mutant clone	1936.22	0.963434
GFP/RFP positive cells	2278.76	1.13388
ppr[A] mutant clone	1795.66	0.893493
GFP/RFP positive cells	2247.9	1.11852
ppr[A] mutant clone	1216.68	0.605404
GFP/RFP positive cells	1751.22	0.871379
ppr[A] mutant clone	1797.95	0.894632
GFP/RFP positive cells	1760.95	0.87622
Average intensity value of GFP/RFP positive cells	2009.71
ppr[A] mutant clone	1154.47	0.926277
GFP/RFP positive cells	1473.98	1.18263
ppr[A] mutant clone	1134.03	0.909875
GFP/RFP positive cells	1340.02	1.07515
ppr[A] mutant clone	1106.32	0.887643
GFP/RFP positive cells	1157.51	0.928712
ppr[A] mutant clone	983.605	0.789182
GFP/RFP positive cells	1013.92	0.813509
Average intensity value of GFP/RFP positive cells	1246.36
Fig 2B" -ppr[A] mutant clones + Chloroquine treatment
Mutant clone or GFP/RFP positive cells	Mean intensity	Intensity normalised to Average intensity of the GFP/RFP positive cells		Statistical Analysis
				Unpaired t test
ppr[A] mutant clone	695.937	0.805045		P value	< 0.0001
GFP/RFP positive cells	922.04	1.0666		P value summary	***
ppr[A] mutant clone	535.949	0.619974		Are means signif. different? (P < 0.05)	Yes
GFP/RFP positive cells	698.206	0.80767		One- or two-tailed P value?	Two-tailed
ppr[A] mutant clone	437.76	0.506391		t, df	t=14.32 df=44
GFP/RFP positive cells	543.154	0.628309
ppr[A] mutant clone	437.81	0.506449
GFP/RFP positive cells	488.115	0.564641		Mean ± SEM of GFP/RFP positive cells	1.000 ± 0.03200 N=23
ppr[A] mutant clone	764.598	0.884471		Mean ± SEM of ppr[A] mutant clone	0.4115 ± 0.02578 N=23
GFP/RFP positive cells	956.363	1.1063		Difference between means	0.5885 ± 0.04109
ppr[A] mutant clone	1227.56	1.42002		95% confidence interval	0.5056 to 0.6713
GFP/RFP positive cells	1440.91	1.66682		R square	0.8234
ppr[A] mutant clone	916.901	1.06065
GFP/RFP positive cells	1002.5	1.15966
Average intensity value of GFP/RFP positive cells	864.47
ppr[A] mutant clone	549.392	0.759027
GFP/RFP positive cells	698.995	0.965715
ppr[A] mutant clone	580.062	0.8014
GFP/RFP positive cells	665.091	0.918874
ppr[A] mutant clone	698.471	0.964991
GFP/RFP positive cells	807.346	1.11541
Average intensity value of GFP/RFP positive cells	723.811
ppr[A] mutant clone	476.234	0.890362
GFP/RFP positive cells	571.679	1.0688
ppr[A] mutant clone	433.428	0.810332
GFP/RFP positive cells	516.266	0.965205
ppr[A] mutant clone	417.768	0.781054
GFP/RFP positive cells	516.686	0.96599
Average intensity value of GFP/RFP positive cells	534.877
ppr[A] mutant clone	289.794	0.796988
GFP/RFP positive cells	347.206	0.954882
ppr[A] mutant clone	299.289	0.823101
GFP/RFP positive cells	380.017	1.04512
Average intensity value of GFP/RFP positive cells	363.611
Fig 2C" -ppr[A] mutant clones + MG132 treatment
Mutant clone or GFP/RFP positive cells	Mean intensity	Intensity normalised to Average intensity of the GFP/RFP positive cells		Statistical Analysis
				Unpaired t test
ppr[A] mutant clone	2117.97	1.09364		P value	0.3877
GFP/RFP positive cells	1879.65	0.970576		P value summary	ns
ppr[A] mutant clone	1648.69	0.851317		Are means signif. different? (P < 0.05)	No
GFP/RFP positive cells	1993.61	1.02942		One- or two-tailed P value?	One-tailed
Average intensity value of GFP/RFP positive cells	1936.63			Welch-corrected t, df	t=0.2899 df=17
ppr[A] mutant clone	2108.6	1.12794
GFP/RFP positive cells	1911.89	1.02271		Mean ± SEM of GFP/RFP positive cells	1.000 ± 0.03502 N=10
ppr[A] mutant clone	2042.39	1.09252		Mean ± SEM of ppr[A] mutant clone	1.015 ± 0.03586 N=10
GFP/RFP positive cells	2186.8	1.16976		Difference between means	-0.01453 ± 0.05012
ppr[A] mutant clone	1860.04	0.994978		95% confidence interval	-0.1203 to 0.09122
GFP/RFP positive cells	1969.77	1.05367		R square	0.00492
ppr[A] mutant clone	1566.9	0.838167
GFP/RFP positive cells	1409.27	0.753851
Average intensity value of GFP/RFP positive cells	1869.43
ppr[A] mutant clone	1024.32	1.09589
GFP/RFP positive cells	1006.73	1.07706
ppr[A] mutant clone	832.714	0.890893
GFP/RFP positive cells	862.664	0.922936
Average intensity value of GFP/RFP positive cells	934.696
ppr[A] mutant clone	924.286
GFP/RFP positive cells	794.981	1.11095
ppr[A] mutant clone	872.754	0.955534
GFP/RFP positive cells	868.971	1.04901
Average intensity value of GFP/RFP positive cells	831.976	1.04447
Fig 2D" -ppr[A] mutant clones + Act>Pros𝛽6[1]
Mutant clone or GFP/RFP positive cells	Mean intensity	Intensity normalised to Average intensity of the GFP/RFP positive cells		Statistical Analysis
ppr[A] mutant clone	672.456	1.2942		Unpaired t test
GFP/RFP positive cells expressing Act>Pros𝛽6[1]	614.581	1.18281		P value	0.8006
ppr[A] mutant clone	434.78	0.836772		P value summary	ns
GFP/RFP positive cells expressing Act>Pros𝛽6[1]	424.603	0.817185		Are means signif. different? (P < 0.05)	No
Average intensity value of GFP/RFP positive cells	519.592			One- or two-tailed P value?	Two-tailed
				Welch-corrected t, df	t=0.2550 df=27
ppr[A] mutant clone	829.685	1.15132
GFP/RFP positive cells expressing Act>Pros𝛽6[1]	879.263	1.22012
ppr[A] mutant clone	883.905	1.22656		Mean ± SEM of GFP/RFP positive cells expressing Act>Pros𝛽6[1]	1.052 ± 0.04059 N=15
GFP/RFP positive cells expressing Act>Pros𝛽6[1]	927.775	1.28744		Mean ± SEM of ppr[A] mutant clone	1.067 ± 0.03863 N=15
ppr[A] mutant clone	947.425	1.3147		Difference between means	-0.01429 ± 0.05604
GFP/RFP positive cells expressing Act>Pros𝛽6[1]	954.432	1.32443		95% confidence interval	-0.1293 to 0.1007
ppr[A] mutant clone	877.824	1.21812		R square	0.002403
GFP/RFP positive cells expressing Act>Pros𝛽6[1]	841.72	1.16802
Average intensity value of GFP/RFP positive cells	900.798
ppr[A] mutant clone	1203.05	0.958106
GFP/RFP positive cells expressing Act>Pros𝛽6[1]	1150.95	0.916612
ppr[A] mutant clone	1267.56	1.00948
GFP/RFP positive cells expressing Act>Pros𝛽6[1]	1360.36	1.08339
Average intensity value of GFP/RFP positive cells	1255.65
ppr[A] mutant clone	1368.73	0.991738
GFP/RFP positive cells expressing Act>Pros𝛽6[1]	1273.96	0.923072
ppr[A] mutant clone	1414.38	1.02481
GFP/RFP positive cells expressing Act>Pros𝛽6[1]	1486.31	1.07693
Average intensity value of GFP/RFP positive cells	1380.14
ppr[A] mutant clone	642.002	1.04806
GFP/RFP positive cells expressing Act>Pros𝛽6[1]	658.501	1.075
ppr[A] mutant clone	568.195	0.927572
GFP/RFP positive cells expressing Act>Pros𝛽6[1]	570.567	0.931444
ppr[A] mutant clone	513.869	0.838885
GFP/RFP positive cells expressing Act>Pros𝛽6[1]	594.562	0.970616
ppr[A] mutant clone	649.906	1.06096
GFP/RFP positive cells expressing Act>Pros𝛽6[1]	665.918	1.0871
ppr[A] mutant clone	541.712	0.884339
GFP/RFP positive cells expressing Act>Pros𝛽6[1]	573.261	0.935842
Average intensity value of GFP/RFP positive cells	612.562

## Sheet: Fig 3
Fig 3 A'' ppr[A] mutants Marf::HA levels
Mutant clone or GFP/RFP positive cells	Mean intensity	Intensity normalised to Average intensity of the GFP/RFP positive cells		Statistical Analysis
				Unpaired t test
ppr[A] mutant clone	52.169	0.493479		P value	< 0.0001
GFP/RFP positive cells	100.962	0.955024		P value summary	***
ppr[A] mutant clone	65.136	0.616137		Are means signif. different? (P < 0.05)	Yes
GFP/RFP positive cells	103.315	0.977282		One- or two-tailed P value?	One-tailed
ppr[A] mutant clone	66.195	0.626155		Welch-corrected t, df	t=8.942 df=23
GFP/RFP positive cells	112.873	1.06769
Average intensity value of GFP/RFP positive cells	105.717			Mean ± SEM of Average intensity value of GFP/RFP positive cells	1.025 ± 0.02838 N=13
				Mean ± SEM of ppr[A] mutant clone	0.6443 ± 0.03174 N=13
ppr[A] mutant clone	39.104	0.628487		Difference between means	0.3808 ± 0.04258
GFP/RFP positive cells	41.976	0.674646		95% confidence interval	0.2927 to 0.4689
ppr[A] mutant clone	43.341	0.696585		R square	0.7766
GFP/RFP positive cells	55.154	0.886445
ppr[A] mutant clone	46.593	0.748851
GFP/RFP positive cells	69.684	1.11997
ppr[A] mutant clone	41.876	0.673039
GFP/RFP positive cells	62.41	1.00307
ppr[A] mutant clone	48.29	0.776126
GFP/RFP positive cells	68.25	1.09693
ppr[A] mutant clone	44.716	0.718684
GFP/RFP positive cells	63.898	1.02698
ppr[A] mutant clone	51.038	0.820292
GFP/RFP positive cells	74.163	1.19196
Average intensity value of GFP/RFP positive cells	62.2193
ppr[A] mutant clone	36.689	0.516287
GFP/RFP positive cells	65.141	0.916662
ppr[A] mutant clone	48.951	0.688837
GFP/RFP positive cells	84.544	1.1897
ppr[A] mutant clone	31.94	0.449459
GFP/RFP positive cells	64.176	0.903083
ppr[A] mutant clone	39.19	0.551481
GFP/RFP positive cells	70.392	0.990554
Average intensity value of GFP/RFP positive cells	71.0632
Fig 3 B'' ppr[A] and park[Δ21] double mutants Marf::HA levels
Mutant clone or GFP/RFP positive cells	Mean intensity	Intensity normalised to Average intensity of the GFP/RFP positive cells		Statistical Analysis
ppr[A] mutant clone in park[Δ21] mutant background	70.887	0.95049		Unpaired t test
GFP/RFP positive and park[Δ21] mutant cells	62.029	0.794993		P value	0.1016
ppr[A] mutant clone in park[Δ21] mutant background	69.408	1.16464		P value summary	ns
GFP/RFP positive and park[Δ21] mutant cells	63.59	1.23068		Are means signif. different? (P < 0.05)	No
ppr[A] mutant clone in park[Δ21] mutant background	76.941	1.00103		One- or two-tailed P value?	One-tailed
GFP/RFP positive and park[Δ21] mutant cells	73.135	1.00972		Welch-corrected t, df	t=1.310 df=23
ppr[A] mutant clone in park[Δ21] mutant background	65.58	0.89188
GFP/RFP positive and park[Δ21] mutant cells	64.175	0.964599
Average intensity value of GFP/RFP positive cells	65.7322			Mean ± SEM of Average intensity value of GFP/RFP positive cells	0.9645 ± 0.03727 N=14
				Mean ± SEM of ppr[A] mutant clone in park[Δ21] mutant background	1.025 ± 0.02742 N=14
		1.07842		Difference between means	-0.06061 ± 0.04627
ppr[A] mutant clone in park[Δ21] mutant background	63.519	0.943662		95% confidence interval	-0.1563 to 0.03514
GFP/RFP positive and park[Δ21] mutant cells	77.476	1.05592		R square	0.06941
ppr[A] mutant clone in park[Δ21] mutant background	49.646	0.967409
GFP/RFP positive and park[Δ21] mutant cells	58.862	1.17052
ppr[A] mutant clone in park[Δ21] mutant background	56.978	1.11262
GFP/RFP positive and park[Δ21] mutant cells	67.605	0.997684
Average intensity value of GFP/RFP positive cells	67.981	0.976309
ppr[A] mutant clone in park[Δ21] mutant background	30.764
GFP/RFP positive and park[Δ21] mutant cells	46.331	0.934364
ppr[A] mutant clone in park[Δ21] mutant background	37.856	1.13967
GFP/RFP positive and park[Δ21] mutant cells	75.532	0.730292
ppr[A] mutant clone in park[Δ21] mutant background	45.308	0.86586
GFP/RFP positive and park[Δ21] mutant cells	105.627	0.838146
ppr[A] mutant clone in park[Δ21] mutant background	35.712	0.994469
GFP/RFP positive and park[Δ21] mutant cells	53.291
Average intensity value of GFP/RFP positive cells	70.1953
		0.527244
		0.794037
ppr[A] mutant clone in park[Δ21] mutant background	58.292	0.648789
GFP/RFP positive and park[Δ21] mutant cells	50.256	1.29449
ppr[A] mutant clone in park[Δ21] mutant background	67.248	0.776504
GFP/RFP positive and park[Δ21] mutant cells	69.231	1.81027
ppr[A] mutant clone in park[Δ21] mutant background	53.522	0.612045
GFP/RFP positive and park[Δ21] mutant cells	57.177	0.91332
Average intensity value of GFP/RFP positive cells	58.888
ppr[A] mutant clone in park[Δ21] mutant background	58.292	0.989879
GFP/RFP positive and park[Δ21] mutant cells	50.256	0.853417
ppr[A] mutant clone in park[Δ21] mutant background	67.248	1.14196
GFP/RFP positive and park[Δ21] mutant cells	69.231	1.17564
ppr[A] mutant clone in park[Δ21] mutant background	53.522	0.908878
GFP/RFP positive and park[Δ21] mutant cells	57.177	0.970945
Average intensity value of GFP/RFP positive cells	58.888
Fig 3 C'' ppr[A] pink1[5] mutants Marf::HA levels
Mutant clone or GFP/RFP positive cells	Mean intensity	Intensity normalised to Average intensity of the GFP/RFP positive cells		Statistical Analysis
ppr[A] pink1[5] mutant clone	96.517	1.09185		Unpaired t test with Welch's correction
GFP/RFP positive cells	83.08	0.939844		P value	0.0065
ppr[A] pink1[5] mutant clone	94.923	1.07382		P value summary	**
GFP/RFP positive cells	101.074	1.1434		Are means signif. different? (P < 0.05)	Yes
ppr[A] pink1[5] mutant clone	95.386	1.07906		One- or two-tailed P value?	One-tailed
GFP/RFP positive cells	80.606	0.911857		Welch-corrected t, df	t=2.699 df=22
ppr[A] pink1[5] mutant clone	82.038	0.928056
GFP/RFP positive cells	88.184	0.997583
ppr[A] pink1[5] mutant clone	109.437	1.23801		Mean ± SEM of Average intensity value of GFP/RFP positive cells	1.000 ± 0.03253 N=13
GFP/RFP positive cells	89.413	1.01149		Mean ± SEM of ppr[A] pink1[5] mutant clone	1.144 ± 0.04236 N=13
ppr[A] pink1[5] mutant clone	96.688	1.09378		Difference between means	-0.1442 ± 0.05341
GFP/RFP positive cells	88.029	0.995829		95% confidence interval	-0.2549 to -0.03340
Average intensity value of GFP/RFP positive cells	88.3977			R square	0.2488
ppr[A] pink1[5] mutant clone	87.509	1.31807
GFP/RFP positive cells	66.392	1
Average intensity value of GFP/RFP positive cells	66.392
ppr[A] pink1[5] mutant clone	94.049	1.19686
GFP/RFP positive cells	78.58	1
Average intensity value of GFP/RFP positive cells	78.58
ppr[A] pink1[5] mutant clone	131.938	1.391
GFP/RFP positive cells	110.666	1.16674
ppr[A] pink1[5] mutant clone	133.07	1.40294
GFP/RFP positive cells	113.543	1.19707
ppr[A] pink1[5] mutant clone	94.372	0.99495
GFP/RFP positive cells	78.429	0.826865
ppr[A] pink1[5] mutant clone	94.947	1.00101
GFP/RFP positive cells	76.766	0.809333
Average intensity value of GFP/RFP positive cells	76.766
ppr[A] pink1[5] mutant clone	99.919	1.06484
GFP/RFP positive cells	93.835	1
Average intensity value of GFP/RFP positive cells	93.835

## Sheet: Fig 4
Fig 4A" ben[A] mutant clone Marf::HA levels
								Statistical Analysis
Mutant clone or GFP/RFP positive cells	Mean intensity	Intensity normalised to Average intensity of the GFP/RFP positive cells						Unpaired t test
ben[A] mutant clone	123.845	1.47926						P value	< 0.0001
GFP/RFP positive cells	92.956	1.11031						P value summary	***
ben[A] mutant clone	107.964	1.28957						Are means signif. different? (P < 0.05)	Yes
GFP/RFP positive cells	83.906	1.00221						One- or two-tailed P value?	One-tailed
ben[A] mutant clone	111.646	1.33355						Welch-corrected t, df	t=7.016 df=27
GFP/RFP positive cells	87.326	1.04306
ben[A] mutant clone	104.522	1.24846
GFP/RFP positive cells	80.21	0.958069						Mean ± SEM of column A	1.000 ± 0.02153 N=15
ben[A] mutant clone	103.298	1.23384						Mean ± SEM of ben[A] mutant clone	1.238 ± 0.02614 N=15
GFP/RFP positive cells	81.863	0.977818						Difference between means	-0.2376 ± 0.03387
ben[A] mutant clone	97.979	1.17031						95% confidence interval	-0.3071 to -0.1681
GFP/RFP positive cells	81.797	0.977029						R square	0.6458
ben[A] mutant clone	90.874	1.08544
GFP/RFP positive cells	77.986	0.931502
Average intensity value of GFP/RFP positive cells	83.721
ben[A] mutant clone	82.219	1.20337
GFP/RFP positive cells	70.365	1.02987
ben[A] mutant clone	75.804	1.10948
GFP/RFP positive cells	63.627	0.931254
ben[A] mutant clone	83.1123	1.21644
GFP/RFP positive cells	72.9284	1.06739
ben[A] mutant clone	91.931	1.34552
GFP/RFP positive cells	66.376	0.971489
Average intensity value of GFP/RFP positive cells	68.324
ben[A] mutant clone	104.765	1.28373
GFP/RFP positive cells	93.226	1.14234
ben[A] mutant clone	101.201	1.24005
GFP/RFP positive cells	85.4535	1.0471
ben[A] mutant clone	97.647	1.19651
GFP/RFP positive cells	64.859	0.794755
ben[A] mutant clone	92.089	1.1284
GFP/RFP positive cells	82.9	1.01581
Average intensity value of GFP/RFP positive cells	81.61
Fig 4B" ben[A] mutant clone Tom20::mCherry levels
								Statistical Analysis
Mutant clone or GFP/RFP positive cells	Mean intensity	Intensity normalised to Average intensity of the GFP/RFP positive cells						Unpaired t test
ben[A] mutant clone	10.947	1.10305						P value	0.2771
GFP/RFP positive cells	10.861	1.09438						P value summary	ns
ben[A] mutant clone	8.246	0.830887						Are means signif. different? (P < 0.05)	No
GFP/RFP positive cells	9.583	0.965606						One- or two-tailed P value?	One-tailed
ben[A] mutant clone	9.219	0.928929						t, df	t=0.6084 df=12
GFP/RFP positive cells	9.329	0.940013
Average intensity value of GFP/RFP positive cells	9.92433							How big is the difference?
								Mean ± SEM of column A	1.000 ± 0.02990 N=7
ben[A] mutant clone	15.415	0.958853						Mean ± SEM of ben[A] mutant clone	0.9680 ± 0.04319 N=7
GFP/RFP positive cells	17.157	1.06721						Difference between means	0.03196 ± 0.05253
ben[A] mutant clone	15.761	0.980375						95% confidence interval	-0.08250 to 0.1464
GFP/RFP positive cells	14.996	0.93279						R square	0.02993
Average intensity value of GFP/RFP positive cells	15.3785
ben[A] mutant clone	13.444	1.12639
GFP/RFP positive cells	12.963	1.08609
ben[A] mutant clone	10.119	0.847807
GFP/RFP positive cells	10.908	0.913912
Average intensity value of GFP/RFP positive cells	10.5135
Figure 4C" En>Ben::V5 Marf::HA levels								Statistical Analysis
Control/cells expressing En>UAS-Ben::V5	Mean intensity	Intensity normalised to Average intensity of control						Unpaired t test
En>Ben::V5	1768.82	0.958632						P value	0.0825
Control	1866.49	1.01156						P value summary	ns
En>Ben::V5	1921.48	1.04137						Are means signif. different? (P < 0.05)	No
Control	1872.02	1.01456						One- or two-tailed P value?	One-tailed
En>Ben::V5	1371.22	0.743148*						t, df	t=1.498 df=10
Control	1317.29	0.71392*
En>Ben::V5	1801.9	0.976561						How big is the difference?
Control	1839.63	0.997008						Mean ± SEM of Control	1.047 ± 0.02841 N=6
En>Ben::V5	1888.4	1.02344						Mean ± SEM of En>Ben::V5	1.000 ± 0.01266 N=6
Control	1822.3	0.987615						Difference between means	0.04659 ± 0.03110
En>Ben::V5	1823.12	0.988061						95% confidence interval	-0.02271 to 0.1159
Control	2125.22	1.15179						R square	0.1833
En>Ben::V5	1867.18	1.01194						* marked values are excluded from calculations
Control	2061	1.11698
Average intensity value of Control	1845.15
Fig 4D"ppr[A] ben[A] mutant clone Marf::HA levels
Mutant clone or GFP/RFP positive cells	Mean intensity	Intensity normalised to Average intensity of the GFP/RFP positive cells						Statistical Analysis
ppr[A] ben[A] mutant clone	758.553	0.948467						Unpaired t test
GFP/RFP positive cells	742.286	0.928128						P value	0.0379
ppr[A] ben[A] mutant clone	853.265	1.06689						P value summary	*
GFP/RFP positive cells	900.56	1.12603						Are means signif. different? (P < 0.05)	Yes
ppr[A] ben[A] mutant clone	787.252	0.984352						One- or two-tailed P value?	One-tailed
GFP/RFP positive cells	756.455	0.945844						Welch-corrected t, df	t=1.841 df=29
ppr[A] ben[A] mutant clone	761.288	0.951887
GFP/RFP positive cells	744.597	0.931017						How big is the difference?
Average intensity value of GFP/RFP positive cells	799.767							Mean ± SEM of column A	1.003 ± 0.01366 N=16
								Mean ± SEM of ppr[A]ben[A] mutant clone	1.038 ± 0.01365 N=16
ppr[A] ben[A] mutant clone	804.292	1.0172						Difference between means	-0.03556 ± 0.01931
GFP/RFP positive cells	717.781	0.907786						95% confidence interval	-0.07505 to 0.003940
ppr[A] ben[A] mutant clone	816.641	1.03282						R square	0.1046
GFP/RFP positive cells	824.857	1.04321
ppr[A] ben[A] mutant clone	821.272	1.03867
GFP/RFP positive cells	788.468	0.997185
ppr[A] ben[A] mutant clone	832.798	1.05325
GFP/RFP positive cells	831.669	1.05182
Average intensity value of GFP/RFP positive cells	790.694
ppr[A] ben[A] mutant clone	739.942	1.06744
GFP/RFP positive cells	734.112	1.05903
ppr[A] ben[A] mutant clone	717.636	1.03526
GFP/RFP positive cells	667.341	0.962709
ppr[A] ben[A] mutant clone	738.849	1.06587
GFP/RFP positive cells	707.15	1.02014
ppr[A] ben[A] mutant clone	745.922	1.07607
GFP/RFP positive cells	664.16	0.95812
Average intensity value of GFP/RFP positive cells	693.191
ppr[A] ben[A] mutant clone	799.429	1.1076
GFP/RFP positive cells	700.654	0.970751
ppr[A] ben[A] mutant clone	755.677	1.04699
GFP/RFP positive cells	741.879	1.02787
ppr[A] ben[A] mutant clone	727.082	1.00737
GFP/RFP positive cells	696.013	0.964321
ppr[A] ben[A] mutant clone	724.415	1.00367
GFP/RFP positive cells	748.513	1.03706
Average intensity value of GFP/RFP positive cells	721.765
Fig 4E' Marf::HA western blot normalised band intensities
								Statistical Analysis
Control	ben[A]							Unpaired t test
0.913731	1.47668							P value	0.0016
0.690452	1.37214							P value summary	**
0.751704	1.35738							Are means signif. different? (P < 0.05)	Yes
1.06693	1.2045							One- or two-tailed P value?	Two-tailed
1.13398	1.40533							t, df	t=4.660 df=8
								Mean ± SEM of column A	0.9114 ± 0.08604 N=5
								Mean ± SEM of ben[A] mutant clone	1.363 ± 0.04470 N=5
								Difference between means	-0.4518 ± 0.09696
								95% confidence interval	-0.6754 to -0.2283
								R square	0.7308
Fig 4F Marf mRNA fold changes normalised to internal control
Control	ben[A]							Statistical Analysis
0.855595	0.666649							Unpaired t test
1.05336	0.813191							P value	0.2978
0.989657	1.22689							P value summary	ns
1.12117	0.646923							Are means signif. different? (P < 0.05)	No
								One- or two-tailed P value?	Two-tailed
								t, df	t=1.140 df=6
								How big is the difference?
								Mean ± SEM of column A	1.005 ± 0.05656 N=4
								Mean ± SEM of ben[A] mutant clone	0.8384 ± 0.1347 N=4
								Difference between means	0.1665 ± 0.1461
								95% confidence interval	-0.1910 to 0.5240
								R square	0.178

## Sheet: Fig 5
Fig 5A" En>Pink1 Tom20::mCherry levels
	Mean intensity			Intensity normalised to Average intensity of Control
Sample	Control	UAS-Pink1		Control	UAS-Pink1			Unpaired t test with Welch's correction
Sample 1	21.589	19.945		1.1877	1.09726			P value	0.395
Sample 2	18.285	17.234		1.00593	0.948114			P value summary	ns
Sample 3	19.94	17.703		1.09698	0.973915			Are means signif. different? (P < 0.05)	No
Sample 4	16.588	17.696		0.912575	0.97353			One- or two-tailed P value?	Two-tailed
Sample 5	14.626	14.278		0.804637	0.785492			Welch-corrected t, df	t=0.8889 df=10
Sample 6	19.058	17.036		1.04846	0.937221
Sample 7	17.154	16.654		0.943713	0.916206			Mean ± SEM of Control	1.000 ± 0.04781 N=7
Average intensity of WT	18.1771							Mean ± SEM of UAS-Pink1	0.9474 ± 0.03489 N=7
								Difference between means	0.05261 ± 0.05919
								95% confidence interval	-0.07926 to 0.1845
								R square	0.07322
Fig 5B" En>Pink1 Marf::HA levels
	Genotype	Mean intensity	Avg of WT	Intensity normalised to Average intensity of Control				Unpaired t test with Welch's correction
	UAS-Pink1	36.804	37.039	0.993671				P value	0.0031
	UAS-Pink1	32.451		0.876136				P value summary	**
	UAS-Pink1	27.679		0.747316				Are means signif. different? (P < 0.05)	Yes
	Control	38.246		1.03258				One- or two-tailed P value?	Two-tailed
	Control	34.721		0.937415				Welch-corrected t, df	t=3.519 df=15
	Control	38.15		1.03
								How big is the difference?
	UAS-Pink1	36.478	48.374	0.754092				Mean ± SEM of Control	1.000 ± 0.02368 N=9
	UAS-Pink1	34.681		0.716943				Mean ± SEM of UAS-Pink1	0.8756 ± 0.02624 N=9
	UAS-Pink1	29.072		0.600984				Difference between means	0.1244 ± 0.03534
	WT	43.553		0.900337				95% confidence interval	0.04906 to 0.1997
	WT	51.293		1.06035				R square	0.4523
	WT	50.276		1.03931
	UAS-Pink1	36.885	42.71	0.863686
	UAS-Pink1	35.537		0.832127
	UAS-Pink1	36.216		0.848012
	WT	39.923		0.934813
	WT	47.159		1.10425
	WT	41.038		0.960936
Fig 5C" ben[A] clones + En>Pink1 Marf::HA levels
	Genotype	Mean intensity	Avg of WT	Intensity normalised to Average intensity of Control		Intensity normalised to Average intensity of WT
						Control	ben[A]	UAS-Pink1	ben[A]; UAS-Pink1
	Control	715.195	732.281	0.976667		0.976667	1.06871	0.886849	1.09659
	Control	755.557		1.03179		1.03178	1.00044	0.866712	1.07094
	Control	726.092		0.991548		0.991548	1.02628	0.892318	1.06704
	UAS-Pink1	649.423		0.886849
	UAS-Pink1	634.677		0.866712		1.01382	1.01391	0.879501	1.09567
	UAS-Pink1	653.428		0.892318		0.982782	1.00473	0.927918	1.09132
	ben[A]	782.598		1.06871		1.0034	1.03621	0.925617	1.07871
	ben[A]	732.603		1.00044
	ben[A]	751.523		1.02628		0.934895	1.02422	0.934895	1.12281
	ben[A]; UAS-Pink1	803.01		1.09659		0.965383	1.12479	0.965383	1.12915
	ben[A]; UAS-Pink1	784.227		1.07094		0.924632	1.14426	0.924632	1.13265
	ben[A]; UAS-Pink1	781.375		1.06704
						Statistical Analysis
	Control	671.108	661.958	1.01382		One-way analysis of variance
	Control	650.561		0.982782		P value	< 0.0001
	Control	664.206		1.0034		P value summary	***
	UAS-Pink1	671.164		1.01391		Are means signif. different? (P < 0.05)	Yes
	UAS-Pink1	665.087		1.00473		Number of groups	4
	UAS-Pink1	685.93		1.03621		F	42.58
	ben[A]	582.193		0.879501		R square	0.7997
	ben[A]	614.243		0.927918
	ben[A]	612.72		0.925617		Bartlett's test for equal variances
	ben[A]; UAS-Pink1	725.287		1.09567		Bartlett's statistic (corrected)	4.645
	ben[A]; UAS-Pink1	722.411		1.09132		P value	0.1997
	ben[A]; UAS-Pink1	714.063		1.07871		P value summary	ns
						Do the variances differ signif. (P < 0.05)	No
						ANOVA Table	SS	df	MS
	Control	369.538	395.272	0.934895		Treatment (between columns)	0.1792	3	0.05972
	Control	381.589		0.965383		Residual (within columns)	0.04488	32	0.001403
	Control	365.481		0.924632		Total	0.224	35
	UAS-Pink1	400.568		1.0134
	UAS-Pink1	387.873		0.981281		Bonferroni's Multiple Comparison Test	Mean Diff.	t	Significant? P < 0.05?	Summary	95% CI of diff
	UAS-Pink1	397.375		1.00532		Control vs benA	-0.06874	3.893	Yes	**	-0.1184 to -0.01909
	ben[A]	404.847		1.02422		Control vs UAS-Pink1	0.06901	3.909	Yes	**	0.01936 to 0.1187
	ben[A]	444.597		1.12479		Control vs benA; UAS-Pink1	-0.1178	6.671	Yes	***	-0.1674 to -0.06812
	ben[A]	452.295		1.14426		benA vs UAS-Pink1	0.1377	7.802	Yes	***	0.08810 to 0.1874
	ben[A]; UAS-Pink1	443.814		1.12281		benA vs benA; UAS-Pink1	-0.04904	2.778	No	ns	-0.09869 to 0.0006146
	ben[A]; UAS-Pink1	446.322		1.12915		UAS-Pink1 vs benA; UAS-Pink1	-0.1868	10.58	Yes	***	-0.2364 to -0.1371
	ben[A]; UAS-Pink1	447.705		1.13265
Fig D" En>HA::Park Marf::mCherry levels
	Genotype	Mean intensity	Avg of WT	Intensity normalised to Average intensity of Control		Intensity normalised to Average intensity of Control			Statistical Analysis
	UAS-HA::Park	31.446	39.039	0.805502		Control	UAS-Pink1		Unpaired t test
	UAS-HA::Park	31.235		0.800097		0.92779	0.805502		P value	< 0.0001
	UAS-HA::Park	32.714		0.837983		1.02129	0.800097		P value summary	***
	Control	36.22		0.92779		1.05092	0.837982		Are means signif. different? (P < 0.05)	Yes
	Control	39.87		1.02129		0.900337	0.754092		One- or two-tailed P value?	Two-tailed
	Control	41.027		1.05092		1.06035	0.716943		Welch-corrected t, df	t=6.791 df=21
						1.03931	0.600984
	UAS-HA::Park	51.966	68.912	0.754092		0.934813	0.863686
	UAS-HA::Park	49.406		0.716943		1.10425	0.832127		Mean ± SEM of Control	1.000 ± 0.01869 N=12
	UAS-HA::Park	41.415		0.600984		0.960936	0.848012		Mean ± SEM of UAS-HA::Park	0.8012 ± 0.02253 N=12
	Control	62.044		0.900337		0.958803	0.88334		Difference between means	0.1988 ± 0.02927
	Control	73.071		1.06035		0.978477	0.835486		95% confidence interval	0.1379 to 0.2597
	Control	71.621		1.03931		1.06272	0.836332		R square	0.6871
	UAS-HA::Park	32.567	37.707	0.863686
	UAS-HA::Park	31.377		0.832127
	UAS-HA::Park	31.976		0.848012
	Control	35.249		0.934813
	Control	41.638		1.10425
	Control	36.234		0.960936
	UAS-HA::Park	35.515	40.2053	0.883341
	UAS-HA::Park	33.591		0.835486
	UAS-HA::Park	33.625		0.836332
	Control	38.549		0.958803
	Control	39.34		0.978477
	Control	42.727		1.06272
Fig 5E" ben[A] mutants + En>HA::Park Marf::mCherry levels
	Genotype	Mean intensity	Avg of WT	Intensity normalised to Average intensity of Control		Intensity normalised to Average intensity of Control			Statistical Analysis
	ben[A];UAS-HA::Park	19.93	27.504	0.724622		Control	UAS-Pink1		Unpaired t test with Welch's correction
	ben[A];UAS-HA::Park	20.164		0.73313		0.870601	0.724622		P value	< 0.0001
	ben[A];UAS-HA::Park	19.447		0.707061		1.04043	0.73313		P value summary	***
	ben[A]	23.945		0.870601		1.08897	0.707061		Are means signif. different? (P < 0.05)	Yes
	ben[A]	28.616		1.04043		1.00379	0.628921		One- or two-tailed P value?	Two-tailed
	ben[A]	29.951		1.08897		1.02079	0.65676		Welch-corrected t, df	t=9.983 df=15
						0.975421	0.609894
						0.97977	0.647124
						1.01259	0.742234		Mean ± SEM of Control	1.000 ± 0.01971 N=9
	ben[A];UAS-HA::Park	21.485	34.1617	0.628921		1.00764	0.829352		Mean ± SEM of UAS-HA::Park	0.6977 ± 0.02299 N=9
	ben[A];UAS-HA::Park	22.436		0.65676					Difference between means	0.3023 ± 0.03028
	ben[A];UAS-HA::Park	20.835		0.609894					95% confidence interval	0.2378 to 0.3669
	ben[A]	34.291		1.00379					R square	0.8692
	ben[A]	34.872		1.02079
	ben[A]	33.322		0.975421
	ben[A];UAS-HA::Park	12.145	18.7677	0.647124
	ben[A];UAS-HA::Park	13.93		0.742234
	ben[A];UAS-HA::Park	15.565		0.829352
	ben[A]	18.388		0.97977
	ben[A]	19.004		1.01259
	ben[A]	18.911		1.00764

## Sheet: Fig 6
Figure 6A' PINK1::Myc FL band
Normalised intensity of PINK1::Myc bands
Control	ben[A]						Statistical Analysis
0.789803	0.221654						Unpaired t test
0.573138	0.211159						P value	0.0026
0.546498	0.332673						P value summary	**
0.289807	0.362317						Are means signif. different? (P < 0.05)	Yes
1.01661	0.479816						One- or two-tailed P value?	Two-tailed
0.860538	0.350239						t, df	t=3.648 df=14
0.767453	0.561163
1.01751	0.462777
							Mean ± SEM of control	0.7327 ± 0.08852 N=8
							Mean ± SEM of ben[A]	0.3727 ± 0.04355 N=8
							Difference between means	0.3599 ± 0.09866
							95% confidence interval	0.1483 to 0.5716
							R square	0.4874
Figure 6B' PINK1::Myc all bands
Ratio of normalised intensity of PINK1::Myc bands in ben[A] mutant lysate to its corresponding Control							Statistical Analysis
Band No.	1	2	3	4	5+6			1	2	3	4	5+6
	0.562572	0.619387	0.944348	1.40563	1.05507		Number of values (N)	8	8	8	8	8
	0.414387	0.923372	1.49269	1.41578	1.13919
	0.815328	0.866146	1.93597	2.49907	2.67026		Minimum	0.1982	0.4268	0.9443	0.8621	0.8057
	0.740568	0.923334	1.07385	1.1569	0.971885		25% Percentile	0.2982	0.516	1.051	1.189	0.9927
	0.788477	0.650055	1.34355	1.28361	1.107		Median	0.4885	0.6422	1.418	1.411	1.123
	0.389514	0.634324	1.64212	1.7022	1.4887		75% Percentile	0.7765	0.909	1.674	1.66	1.426
	0.198171	0.426778	1.68432	1.53351	1.23594		Maximum	0.8153	0.9234	1.936	2.499	2.67
	0.267789	0.481556	1.04285	0.862124	0.805698
							Mean	0.5221	0.6906	1.395	1.482	1.309
							Std. Deviation	0.2406	0.1936	0.3545	0.4818	0.5845
							Std. Error	0.08505	0.06845	0.1253	0.1704	0.2067
							Lower 95% CI of mean	0.321	0.5288	1.099	1.08	0.8205
							Upper 95% CI of mean	0.7232	0.8525	1.691	1.885	1.798
							One sample t test
							Theoretical mean	1	1	1	1	1
							Actual mean	0.5221	0.6906	1.395	1.482	1.309
							Discrepancy	0.4779	0.3094	-0.395	-0.4824	-0.3092
							95% CI of discrepancy	-0.6790 to -0.2768	-0.4713 to -0.1475	0.09852 to 0.6914	0.07947 to 0.8852	-0.1795 to 0.7980
							t, df	t=5.619 df=7	t=4.520 df=7	t=3.151 df=7	t=2.832 df=7	t=1.496 df=7
							P value (two tailed)	0.0008	0.0027	0.0161	0.0254	0.1783
							Significant (alpha=0.05)?	Yes	Yes	Yes	Yes	No
							Sum	4.177	5.525	11.16	11.86	10.47

## Sheet: Fig 7
Fig 7E
Ring Shaped mitochondria/cell					Statistical Analysis
control	ben[A]	ppr[A]	ppr[A]ben[A]		One-way analysis of variance
0	1	3	3		P value	< 0.0001
0	0	4	3		P value summary	***
0	0	2	3		Are means signif. different? (P < 0.05)	Yes
0	0	3	2		Number of groups	4
3	0	4	3		F	16.84
0	0	4	2		R square	0.4299
0	0	2	2
1	2	2	0		Bartlett's test for equal variances
0	2	2	4		Bartlett's statistic (corrected)	11.34
2	0	0	3		P value	0.01
0	0	0	5		P value summary	*
1	0	1	2		Do the variances differ signif. (P < 0.05)	Yes
0	0	1	0
2	0	0	4		ANOVA Table	SS	df	MS
0	1	0	3		Treatment (between columns)	68.87	3	22.96
0	1	0	4		Residual (within columns)	91.33	67	1.363
0	1	0	4		Total	160.2	70
0	0		4
					Bonferroni's Multiple Comparison Test	Mean Diff.	t	Significant? P < 0.05?	Summary	95% CI of diff
					control vs ben[A]	0.05556	0.1428	No	ns	-1.003 to 1.114
					control vs ppr[A]	-1.147	2.905	Yes	*	-2.221 to -0.07352
					control vs ppa[A]ben[A]	-2.333	5.996	Yes	***	-3.391 to -1.275
					ben[A] vs ppr[A]	-1.203	3.046	Yes	*	-2.276 to -0.1291
					ben[A] vs ppr[A]ben[A]	-2.389	6.138	Yes	***	-3.447 to -1.331
					ppr[A]vs ppr[A]ben[A]	-1.186	3.004	Yes	*	-2.260 to -0.1127
Fig 7F
Large aggregated mitochondria/cell					Statistical Analysis
control	ben[A]	ppr[A]	ppr[A]ben[A]		One-way analysis of variance
0	1	5	5		P value	< 0.0001
0	0	4	4		P value summary	***
0	0	0	5		Are means signif. different? (P < 0.05)	Yes
0	0	2	6		Number of groups	4
1	0	0	3		F	70.84
0	0	4	6		R square	0.7603
0	0	2	4
1	2	3	4		Bartlett's test for equal variances
0	0	2	5		Bartlett's statistic (corrected)	29.18
2	0	2	4		P value	< 0.0001
0	0	1	8		P value summary	***
1	0	1	6		Do the variances differ signif. (P < 0.05)	Yes
0	0	3	6
0	0	1	3		ANOVA Table	SS	df	MS
0	0	4	6		Treatment (between columns)	265.7	3	88.57
0	0	4	3		Residual (within columns)	83.77	67	1.25
0	0	2	7		Total	349.5	70
0	0		3
					Bonferroni's Multiple Comparison Test	Mean Diff.	t	Significant? P < 0.05?	Summary	95% CI of diff
					control vs ben[A]	0.1111	0.2981	No	ns	-0.9023 to 1.124
					control vs ppr[A]	-2.075	5.487	Yes	***	-3.103 to -1.047
					control vs ppa[A]ben[A]	-4.611	12.37	Yes	***	-5.624 to -3.598
					ben[A] vs ppr[A]	-2.186	5.781	Yes	***	-3.214 to -1.158
					ben[A] vs ppr[A]ben[A]	-4.722	12.67	Yes	***	-5.736 to -3.709
					ppr[A]vs ppr[A]ben[A]	-2.536	6.706	Yes	***	-3.564 to -1.508

## Sheet: Fig 8
Fig 8E Area- average area of mitochondria						Statistical Analysis
control	ben[A]	ppr[A]	ppr[A] ben[A]
17.221	73.394	220.341	201.707			One-way analysis of variance
52.125	73.394	221.461	213.17			P value	< 0.0001
51.051	65.447	223.312	93.174			P value summary	***
54.088	90.151	218.532	68.419			Are means signif. different? (P < 0.05)	Yes
27.445	76.646	222.429	56.541			Number of groups	4
105.012	79.235	212.488	207.37			F	8.375
29.409	92.644	219.245	30.255			R square	0.2182
40.091	89.398	217.467	104.484
29.975	76.655	104.018	211.235			Bartlett's test for equal variances
214.957	81.353	219.718	37.584			Bartlett's statistic (corrected)	29.46
100.532	65.867	199.041	104.581			P value	< 0.0001
		209.354	194.341			P value summary	***
		105.645	64.615			Do the variances differ signif. (P < 0.05)	Yes
		107.176	218.002
		217.787	51.287			ANOVA Table	SS	df	MS
		219.709	214.365			Treatment (between columns)	104357	3	34786
		68.959	207.659			Residual (within columns)	373806	90	4153
		206.41	66.423			Total	478163	93
		210.265	209.762
		106.573	214.515			Bonferroni's Multiple Comparison Test	Mean Diff.	t	Significant? P < 0.05?	Summary	95% CI of diff
		55.443	100.564			control vs ben[A]	-12.93	0.4707	No	ns	-87.07 to 61.20
		215.177	220.29			control vs ppr[A]	-89.54	4.033	Yes	*	-149.4 to -29.64
		101.482	216.608			control vs ppa[A]ben[A]	-78.39	3.531	Yes	*	-138.3 to -18.49
		202.414	65.826			ben[A] vs ppr[A]	-76.6	3.45	Yes	**	-136.5 to -16.70
		208.816	208.605			ben[A] vs ppr[A]ben[A]	-65.45	2.948	Yes	*	-125.4 to -5.554
		208.638	105.964			ppr[A]vs ppr[A]ben[A]	11.15	0.734	No	ns	-29.83 to 52.13
		103.85	213.39
		67.433	204.931
		38.389	210.302
		102.241	216.147
		69.223	101.183
		49.29	211.123
		202.581	102.088
		105.018	101.889
		94.827	102.046
		31.2	34.104
Fig 8F Aspect Ratio -average aspect ration of mitochondria						Statistical Analysis
control	ben[A]	ppr[A]	ppr[A] ben[A]
1.535	2.106	1.006	1.005			One-way analysis of variance
2.178	2.324	1.001	1.204			P value	< 0.0001
2.013	1.006	1	1.386			P value summary	***
2.633	3.224	1.002	1.237			Are means signif. different? (P < 0.05)	Yes
2.161	1.349	1.005	1.01			Number of groups	4
2.192	1.012	1	1.329			F	13.06
1.912	2.119	1	1.275			R square	0.3057
2.663	1.069	1.251	1.027
1.001	1.049	1.001	1.91			Bartlett's test for equal variances
1.758	2.262	1.032	1.264			Bartlett's statistic (corrected)	10.92
		1.008	1.023			P value	0.0121
		1.04	1.48			P value summary	*
		1.235	1.003			Do the variances differ signif. (P < 0.05)	Yes
		1.013	1.631
		1.018	1.016			ANOVA Table	SS	df	MS
		2.105	1.003			Treatment (between columns)	7.591	3	2.53
		1.06	1.438			Residual (within columns)	17.24	89	0.1937
		1.038	1.007			Total	24.83	92
		1.09	1.005
		1.619	1.182			Bonferroni's Multiple Comparison Test	Mean Diff.	t	Significant? P < 0.05?	Summary	95% CI of diff
		1.064	1.009			control vs ben[A]	0.2494	1.329	No	ns	-0.2571 to 0.7558
		1.157	1.002			control vs ppr[A]	0.77	5.062	Yes	***	0.3595 to 1.181
		1.014	1.378			control vs ppa[A]ben[A]	0.7922	5.224	Yes	***	0.3830 to 1.201
		1.018	1.008			ben[A] vs ppr[A]	0.5207	3.422	Yes	**	0.1101 to 0.9312
		1.01	1.213			ben[A] vs ppr[A]ben[A]	0.5428	3.58	Yes	**	0.1336 to 0.9520
		1.801	1.007			ppr[A]vs ppr[A]ben[A]	0.02213	0.2118	No	ns	-0.2598 to 0.3041
		1.529	1.001
		1.904	1.002
		2.16	1.004
		1.437	1.873
		2.135	1.022
		1.009	1.303
		1.55	1.319
		1.909	1.275
			2.8
Fig 8G Branches -Total branches						Statistical Analysis
control	ben[A]	ppr[A]	ppr[A] ben[A]
68	55	28	11			One-way analysis of variance
35	55	4	36			P value	< 0.0001
24	43	10	22			P value summary	***
13	26	16	32			Are means signif. different? (P < 0.05)	Yes
98	34	3	39			Number of groups	4
32	63	15	58			F	9.774
25	21	9	22			R square	0.2838
50	16	2	51
42	76	23	50			Bartlett's test for equal variances
20	62	35	47			Bartlett's statistic (corrected)	11.4
12	53	12	48			P value	0.0097
		23	27			P value summary	**
		10	46			Do the variances differ signif. (P < 0.05)	Yes
		22	32
		24	25			ANOVA Table	SS	df	MS
		6	36			Treatment (between columns)	8195	3	2732
		11	5			Residual (within columns)	20682	74	279.5
		1	20			Total	28878	77
		10	51
		19	41			Bonferroni's Multiple Comparison Test	Mean Diff.	t	Significant? P < 0.05?	Summary	95% CI of diff
		13	25			control vs ben[A]	-7.727	1.084	No	ns	-27.05 to 11.60
		25	13			control vs ppr[A]	21.23	3.568	Yes	**	5.099 to 37.35
		30	6			control vs ppa[A]ben[A]	7.698	1.294	No	ns	-8.430 to 23.83
		29	4			ben[A] vs ppr[A]	28.95	4.867	Yes	***	12.83 to 45.08
		13	11			ben[A] vs ppr[A]ben[A]	15.43	2.593	No	ns	-0.7025 to 31.55
		47	36			ppr[A]vs ppr[A]ben[A]	-13.53	3.028	Yes	*	-25.64 to -1.416
		31.2	18
			39

## Sheet: S1 Fig
Fig S1B" -ppr[E] mutant clones Marf::HA levels
Mutant clone or GFP/RFP positive cells	Mean intensity	Intensity normalised to Average intensity of the GFP/RFP positive cells		Statistical Analysis
ppr[E] mutant clone	20.923	0.962896		Unpaired t test
GFP/RFP positive cells	22.576	1.03897		P value	< 0.0001
ppr[E] mutant clone	21.086	0.970397		P value summary	***
GFP/RFP positive cells	21.943	1.00984		Are means signif. different? (P < 0.05)	Yes
ppr[E] mutant clone	18.991	0.873983		One- or two-tailed P value?	Two-tailed
GFP/RFP positive cells	21.746	1.00077		t, df	t=4.879 df=30
ppr[E] mutant clone	20.224	0.930727
GFP/RFP positive cells	20.652	0.950424
Average intensity value of GFP/RFP positive cells	21.7293			Mean ± SEM of GFP/RFP positive cells	1.010 ± 0.02433 N=16
				Mean ± SEM of ppr[E] mutant clone	0.6728 ± 0.06464 N=16
ppr[E] mutant clone	4.291	0.136841		Difference between means	0.3370 ± 0.06906
GFP/RFP positive cells	12.518	0.399201		95% confidence interval	0.1959 to 0.4780
ppr[E] mutant clone	35.529	1.13302		R square	0.4424
GFP/RFP positive cells	45.29	1.4443
ppr[E] mutant clone	32.302	1.03011		* marked values are excluded from calculations
GFP/RFP positive cells	36.265	1.1565
Average intensity value of GFP/RFP positive cells	31.3577
ppr[E] mutant clone	21.184	0.820047
GFP/RFP positive cells	28.224	1.09257
ppr[E] mutant clone	18.927	0.732677
GFP/RFP positive cells	22.406	0.867351
ppr[E] mutant clone	21.71	0.840409
GFP/RFP positive cells	26.868	1.04008
Average intensity value of GFP/RFP positive cells	25.8327
ppr[E] mutant clone	5.644	0.691497
GFP/RFP positive cells	8.217	1.00674
ppr[E] mutant clone	5.389	0.660255
GFP/RFP positive cells	8.107	0.993261
Average intensity value of GFP/RFP positive cells	8.162
ppr[E] mutant clone	5.35	0.373182
GFP/RFP positive cells	13.676	0.953951
ppr[E] mutant clone	6.065	0.423056
GFP/RFP positive cells	12.926	0.901636
ppr[E] mutant clone	5.143	0.358743
GFP/RFP positive cells	16.177	1.1284
ppr[E] mutant clone	5.036	0.351279
GFP/RFP positive cells	17.215	1.20081
ppr[E] mutant clone	6.223	0.434077
GFP/RFP positive cells	12.62	0.880291
ppr[E] mutant clone	4.471	0.311869
GFP/RFP positive cells	13.403	0.934908
Average intensity value of GFP/RFP positive cells	14.3362
Fig S1C" -ppr[A] mutant clones Marf::mCherry levels
Mutant clone or GFP/RFP positive cells	Mean intensity	Intensity normalised to Average intensity of the GFP/RFP positive cells		Statistical Analysis
				Unpaired t test
ppr[A] mutant clone	27.396	0.814037		P value	0.0031
GFP/RFP positive cells	38.12	1.13269		P value summary	**
ppr[A] mutant clone	12.138	0.360665		Are means signif. different? (P < 0.05)	Yes
GFP/RFP positive cells	29.189	0.867313		One- or two-tailed P value?	Two-tailed
Average intensity value of GFP/RFP positive cells	33.6545			Welch-corrected t, df	t=4.765 df=6
ppr[A] mutant clone	38.132	0.684326		Mean ± SEM of GFP/RFP positive cells	1.027 ± 0.05849 N=5
GFP/RFP positive cells	55.722	1		Mean ± SEM of ppr[A] mutant clone	0.6922 ± 0.03874 N=5
Average intensity value of GFP/RFP positive cells	55.722			Difference between means	0.3343 ± 0.07016
				95% confidence interval	0.1626 to 0.5060
ppr[A] mutant clone	31.521	0.603411		R square	0.791
GFP/RFP positive cells	49.858	0.954439
ppr[A] mutant clone	38.575	0.738447		* marked values are excluded from calculations
GFP/RFP positive cells	61.788	1.18282
ppr[A] mutant clone	32.433	0.62087
GFP/RFP positive cells	45.068	0.862744
Average intensity value of GFP/RFP positive cells	52.238
Fig S1E- Average mitochondrial area in sq. micron
Control	ppr[A]			Statistical Analysis
0.172354	0.211436			Unpaired t test
0.156955	0.241483			P value	0.0477
0.151007	0.21988			P value summary	*
0.104573	0.143697			Are means signif. different? (P < 0.05)	Yes
0.103734	0.168648			One- or two-tailed P value?	Two-tailed
0.0797805	0.118071			t, df	t=2.256 df=10
				How big is the difference?
				Mean ± SEM of Control	0.1281 ± 0.01505 N=6
				Mean ± SEM of ppr[A]	0.1839 ± 0.01962 N=6
				Difference between means	-0.05580 ± 0.02473
				95% confidence interval	-0.1109 to -0.0007012
				R square	0.3374

## Sheet: S2 Fig
Fig S2A" Marf::mCherry levels on Chloroquine treatment
Control Sample No.	Mean intensity	Intensity normalised to Average intensity of control		Statistical Analysis
1	14.6397	0.942383		Unpaired t test
2	17.481	1.12528		P value	0.6487
3	18.024	1.16024		P value summary	ns
4	17.745	1.14228		Are means signif. different? (P < 0.05)	No
5	15.8583	1.02083		One- or two-tailed P value?	Two-tailed
6	20.3641	1.31088		Welch-corrected t, df	t=0.4628 df=19
7	19.622	1.26311
8	16.015	1.03092		Mean ± SEM of control	1.000 ± 0.06148 N=12
9	11.9967	0.772248		Mean ± SEM of Chloroquine treatment	0.9641 ± 0.04732 N=10
20	13.2277	0.85149		Difference between means	0.03591 ± 0.07758
11	11.031	0.710086		95% confidence interval	-0.1265 to 0.1983
12	10.4123	0.670261		R square	0.01115
Average intensity value of control	15.5347
Chloroquine treatement Sample No.	Mean intensity	Intensity normalised to Average intensity of control
1	12.7377	0.819948
2	13.8953	0.894469
3	14.4573	0.930646
4	13.411	0.863291
5	17.81	1.14646
6	11.8637	0.763687
7	14.3843	0.925946
8	18.6963	1.20352
9	17.7657	1.14361
10	14.7477	0.949335
Fig S2B" Marf::mCherry levels on MG132 treatment
DMSO Control Sample No.	Mean intensity	Intensity normalised to Average intensity of DMSO control		Statistical Analysis
1	8.12	0.876882		Unpaired t test
2	9.371	1.01198		P value	0.0137
3	9.5	1.02591		P value summary	*
4	8.578	0.926342		Are means signif. different? (P < 0.05)	Yes
				One- or two-tailed P value?	Two-tailed
5	8.223	0.888005		Welch-corrected t, df	t=2.702 df=20
6	7.296	0.787898
7	7.746	0.836494
8	8.385	0.905499		Mean ± SEM of DMSO Control	1.000 ± 0.04487 N=12
				Mean ± SEM of MG132 treatment	1.203 ± 0.06015 N=12
9	10.495	1.13336		Difference between means	-0.2028 ± 0.07504
10	11.803	1.27461		95% confidence interval	-0.3593 to -0.04621
11	10.476	1.13131		R square	0.2674
12	11.128	1.20172
Average intensity value of DMSO control	9.26008
MG132 treatment Sample No.	Mean intensity	Intensity normalised to Average intensity of DMSO control
1	9.912	1.0704
2	9.602	1.03692
3	8.574	0.92591
4	10.648	1.14988
5	12.705	1.37202
6	13.655	1.47461
7	12.905	1.39362
8	14.959	1.61543
9	10.308	1.11316
10	10.042	1.08444
11	10.123	1.09319
12	10.218	1.10345
Fig S2C"- ppr[A] mutants clones p62 levels
Mutant clone or GFP/RFP positive cells	Mean intensity	Intensity normalised to Average intensity of the GFP/RFP positive cells		Statistical Analysis
ppr[A] mutant clone	348.211	0.838549		Unpaired t test
GFP/RFP positive cells	459.163	1.10574		P value	0.8247
ppr[A] mutant clone	618.117	1.48853		P value summary	ns
GFP/RFP positive cells	575.814	1.38665		Are means signif. different? (P < 0.05)	No
ppr[A] mutant clone	346.888	0.835363		One- or two-tailed P value?	Two-tailed
GFP/RFP positive cells	308.603	0.743166		Welch-corrected t, df	t=0.2243 df=21
ppr[A] mutant clone	366.514	0.882626
GFP/RFP positive cells	317.437	0.76444		Mean ± SEM of GFP/RFP positive cells	1.020 ± 0.06644 N=12
Average intensity value of GFP/RFP positive cells	415.254			Mean ± SEM of ppr[A] mutant clone	1.040 ± 0.05856 N=12
				Difference between means	-0.01986 ± 0.08856
				95% confidence interval	-0.2041 to 0.1643
ppr[A] mutant clone	488.263	1.15232		R square	0.00239
GFP/RFP positive cells	418.434	0.987522
ppr[A] mutant clone	470.7	1.11087
GFP/RFP positive cells	348.679	0.822898
ppr[A] mutant clone	397.25	0.937527
GFP/RFP positive cells	361.184	0.85241
ppr[A] mutant clone	469.464	1.10796
GFP/RFP positive cells	491.567	1.16012
ppr[A] mutant clone	495.272	1.16886
GFP/RFP positive cells	498.741	1.17705
Average intensity value of GFP/RFP positive cells	423.721
ppr[A] mutant clone	517.534	0.741302
GFP/RFP positive cells	513.742	0.73587
ppr[A] mutant clone	833.949	1.19453
GFP/RFP positive cells	754.116	1.08018
ppr[A] mutant clone	878.455	1.25828
GFP/RFP positive cells	826.568	1.18395
Average intensity value of GFP/RFP positive cells	698.142

[truncated: 5 more sheets: S3 Fig, S4 Fig, S5 Fig, S6 Fig, S7 Fig]
